# Supplementary material for: Effects of Drosophila melanogaster regular exercise and apolipoprotein B knockdown on abnormal heart rhythm induced by a high-fat diet
Source: PLoS One. 2022 Jun 3;17(6):e0262471. doi: 10.1371/journal.pone.0262471 (PMC9165823; doi:10.1371/journal.pone.0262471)
Supplement: S1 Table — (XLSX) [file pone.0262471.s002.xlsx]

## Sheet: Sheet1
	Fig1			Fig2			Fig3			Fig4
	weight	group		weight	group		weight	group		weight	group
	1.07	NFD		1.12	HFD+KD		1.17	HFD+E		1.03	NFD
	1.1	NFD		1.07	HFD+KD		1.24	HFD+E		1.12	NFD
	0.9	NFD		1.2	HFD+KD		1.18	HFD+E		1.07	NFD
	0.88	NFD		1.1	HFD+KD		1.15	HFD+E		1	NFD
	1.03	NFD		1.01	HFD+KD		1.21	HFD+E		0.94	NFD
	1.15	NFD		1.18	HFD+KD		1.14	HFD+E		1.01	NFD
	0.92	NFD		1.23	HFD+KD		1.03	HFD+E		1.1	NFD
	1.08	NFD		1	HFD+KD		0.93	HFD+E		1.08	NFD
	1.15	NFD		1.02	HFD+KD		1.02	HFD+E		1.06	NFD
	1.2	NFD		1.11	HFD+KD		0.93	HFD+E		0.96	NFD
	1.1	NFD		1.05	HFD+KD		1.12	HFD+E		0.92	NFD
	1	NFD		1.02	HFD+KD		1.06	HFD+E		1.12	NFD
	1.06	NFD		1.07	HFD+KD		1.14	HFD+E		0.92	NFD
	1.08	NFD		1.1	HFD+KD		1.2	HFD+E		1.01	NFD
	1.16	NFD		1.14	HFD+KD		1.13	HFD+E		0.99	NFD
	1.35	HFD		1.25	HFD		1.23	HFD		1	HFD+KD
	1.23	HFD		1.23	HFD		1.1	HFD		0.93	HFD+KD
	1.29	HFD		1.18	HFD		1.22	HFD		0.96	HFD+KD
	1.2	HFD		1.3	HFD		1.13	HFD		1	HFD+KD
	1.38	HFD		1.32	HFD		1.12	HFD		1.1	HFD+KD
	1.3	HFD		1.38	HFD		1.47	HFD		0.92	HFD+KD
	1.42	HFD		1.29	HFD		1.42	HFD		1.1	HFD+KD
	1.33	HFD		1.25	HFD		1.35	HFD		0.92	HFD+KD
	1.35	HFD		1.25	HFD		1.45	HFD		1.04	HFD+KD
	1.33	HFD		1.31	HFD		1.31	HFD		1.15	HFD+KD
	1.22	HFD		1.19	HFD		1.18	HFD		1.09	HFD+KD
	1.32	HFD		1.27	HFD		1.27	HFD		0.99	HFD+KD
	1.3	HFD		1.2	HFD		1.14	HFD		1.03	HFD+KD
	1.42	HFD		1.25	HFD		1.23	HFD		1.12	HFD+KD
	1.34	HFD		1.34	HFD		1.3	HFD		1.04	HFD+KD
										0.99	HFD+E+KD
										1.06	HFD+E+KD
										0.97	HFD+E+KD
										1.04	HFD+E+KD
										0.93	HFD+E+KD
										1.01	HFD+E+KD
										0.98	HFD+E+KD
										1.04	HFD+E+KD
										0.9	HFD+E+KD
										1.1	HFD+E+KD
										1.09	HFD+E+KD
										1.1	HFD+E+KD
										0.95	HFD+E+KD
										1.06	HFD+E+KD
										0.99	HFD+E+KD
