# Supplementary material for: Effects of Drosophila melanogaster regular exercise and apolipoprotein B knockdown on abnormal heart rhythm induced by a high-fat diet
Source: PLoS One. 2022 Jun 3;17(6):e0262471. doi: 10.1371/journal.pone.0262471 (PMC9165823; doi:10.1371/journal.pone.0262471)
Supplement: S2 Table — (XLSX) [file pone.0262471.s003.xlsx]

## Sheet: Sheet1
	NF	amount	NF	amount	NF	amount
	C1	29	C1	27	C1	30
	C2	9	C2	11	C2	6
	C3	3	C3	4	C3	3
	C4	4	C4	3	C4	4
	C5	2	C5	2	C5	3
	C6	2	C6	2	C6	3
	C7	1	C7	0	C7	1
	C8	0	C8	1	C8	0
	C9	0	C9	0	C9	0
	sum	50	sum	50	sum	50
	Index=	0.58	Index=	0.54	Index=	0.6
	HFD	amount	HFD	amount	HFD	amount
	C1	16	C1	20	C1	14
	C2	15	C2	9	C2	7
	C3	7	C3	14	C3	9
	C4	7	C4	3	C4	11
	C5	2	C5	1	C5	3
	C6	0	C6	1	C6	3
	C7	1	C7	1	C7	0
	C8	1	C8	0	C8	2
	C9	1	C9	1	C9	1
	sum	50	sum	50	sum	50
	Index=	0.32	Index=	0.4	Index=	0.28
	C1 is the top area, C9 is the end area, each area is 2cm.
