# Supplementary material for: Effects of Drosophila melanogaster regular exercise and apolipoprotein B knockdown on abnormal heart rhythm induced by a high-fat diet
Source: PLoS One. 2022 Jun 3;17(6):e0262471. doi: 10.1371/journal.pone.0262471 (PMC9165823; doi:10.1371/journal.pone.0262471)
Supplement: S1 File — (ZIP) [file pone.0262471.s004.zip]

Archive with 60 entries (45 files):
- S1-File-ORO/
- S1-File-ORO/ORO/
- S1-File-ORO/ORO/Fig1/
- S1-File-ORO/ORO/Fig1/HFD/
- S1-File-ORO/ORO/Fig1/HFD/1.tif
- S1-File-ORO/ORO/Fig1/HFD/2.tif
- S1-File-ORO/ORO/Fig1/HFD/3.tif
- S1-File-ORO/ORO/Fig1/HFD/4.tif
- S1-File-ORO/ORO/Fig1/HFD/HFD2.tif
- S1-File-ORO/ORO/Fig1/NF/
- S1-File-ORO/ORO/Fig1/NF/1.tif
- S1-File-ORO/ORO/Fig1/NF/2.tif
- S1-File-ORO/ORO/Fig1/NF/3.tif
- S1-File-ORO/ORO/Fig1/NF/4.tif
- S1-File-ORO/ORO/Fig1/NF/NF.tif
- S1-File-ORO/ORO/Fig2/
- S1-File-ORO/ORO/Fig2/HFD/
- S1-File-ORO/ORO/Fig2/HFD+KD/
- S1-File-ORO/ORO/Fig2/HFD+KD/1.tif
- S1-File-ORO/ORO/Fig2/HFD+KD/2.tif
- S1-File-ORO/ORO/Fig2/HFD+KD/3.tif
- S1-File-ORO/ORO/Fig2/HFD+KD/4.tif
- S1-File-ORO/ORO/Fig2/HFD+KD/HFD+KD1.tif
- S1-File-ORO/ORO/Fig2/HFD/1.tif
- S1-File-ORO/ORO/Fig2/HFD/2.tif
- S1-File-ORO/ORO/Fig2/HFD/3.tif
- S1-File-ORO/ORO/Fig2/HFD/4.tif
- S1-File-ORO/ORO/Fig2/HFD/HFD1.tif
- S1-File-ORO/ORO/Fig3/
- S1-File-ORO/ORO/Fig3/HFD/
- S1-File-ORO/ORO/Fig3/HFD+E/
- S1-File-ORO/ORO/Fig3/HFD+E/1.tif
- S1-File-ORO/ORO/Fig3/HFD+E/2.tif
- S1-File-ORO/ORO/Fig3/HFD+E/3.tif
- S1-File-ORO/ORO/Fig3/HFD+E/4.tif
- S1-File-ORO/ORO/Fig3/HFD+E/HFD+E.tif
- S1-File-ORO/ORO/Fig3/HFD/1.tif
- S1-File-ORO/ORO/Fig3/HFD/2.tif
- S1-File-ORO/ORO/Fig3/HFD/3.tif
- S1-File-ORO/ORO/Fig3/HFD/4.tif
- S1-File-ORO/ORO/Fig3/HFD/HFD.tif
- S1-File-ORO/ORO/Fig4/
- S1-File-ORO/ORO/Fig4/HFD+E+KD/
- S1-File-ORO/ORO/Fig4/HFD+E+KD/1.tif
- S1-File-ORO/ORO/Fig4/HFD+E+KD/2.tif
- S1-File-ORO/ORO/Fig4/HFD+E+KD/3.tif
- S1-File-ORO/ORO/Fig4/HFD+E+KD/4.tif
- S1-File-ORO/ORO/Fig4/HFD+E+KD/HE+KD.tif
- S1-File-ORO/ORO/Fig4/HFD+KD/
- S1-File-ORO/ORO/Fig4/HFD+KD/1.tif
- S1-File-ORO/ORO/Fig4/HFD+KD/2.tif
- S1-File-ORO/ORO/Fig4/HFD+KD/3.tif
- S1-File-ORO/ORO/Fig4/HFD+KD/4.tif
- S1-File-ORO/ORO/Fig4/HFD+KD/HFD+KD.tif
- S1-File-ORO/ORO/Fig4/NF/
- S1-File-ORO/ORO/Fig4/NF/1.tif
- S1-File-ORO/ORO/Fig4/NF/2.tif
- S1-File-ORO/ORO/Fig4/NF/3.tif
- S1-File-ORO/ORO/Fig4/NF/4.tif
- S1-File-ORO/ORO/Fig4/NF/NF1.tif
